# Supplementary material for: A Sol-Gel/Solvothermal Synthetic Approach to Titania Nanoparticles for Raman Thermometry
Source: Sensors (Basel). 2023 Feb 26;23(5):2596. doi: 10.3390/s23052596 (PMC10007076; doi:10.3390/s23052596)
Supplement: Supplementary file 1 [file sensors-23-02596-s001.zip]

Archive with 1 entries (1 files):
- sensors-2224770-supplementary.pdf
